# Supplementary material for: Testing Strategies for Metabolite-Mediated Neurotoxicity
Source: Int J Mol Sci. 2025 Aug 28;26(17):8338. doi: 10.3390/ijms26178338 (PMC12428754; doi:10.3390/ijms26178338)
Supplement: Supplementary file 1 [file ijms-26-08338-s001.zip]

Archive with 3 entries (3 files):
- .DS_Store
- Suess2025_Supplements_V2.pdf
- Supplementary_File_S1.xlsx
