# Supplementary material for: Testing Strategies for Metabolite-Mediated Neurotoxicity
Source: Int J Mol Sci. 2025 Aug 28;26(17):8338. doi: 10.3390/ijms26178338 (PMC12428754; doi:10.3390/ijms26178338)
Supplement: Supplementary file 1 [file ijms-26-08338-s001.zip › Supplementary_File_S1.xlsx]

## Sheet: test compounds
Number	TrivialName	Supplier	CAS#	INCHIKEY	SMILES	MW [g/mol]	HBA	HBD	PSA	Log P	Pka		fu(human_plasma) [%]	Kd	fu(S9) [%] assuming 0.5 mg/mL S9 and 1/3 microsomes; 2/3 cytosol; binding is equal in cytosol and microsomes	fu(S9) [%] assuming 0.5 mg/mL S9 and 1/3 microsomes; 2/3 cytosol; binding only to microsomes	fu(Albumax) [%] assuming 400 µg/mL albumin	fu_(S9) [%] assuming 50 µg/ml S9	fu_(S9+Albumax) [%] assuming 50 µg/ml S9 and 400 µg/mL albumin
1	Artesunate	AdipoGen	88495-63-0	FIHJKUPKCHIPAT-AHIGJZGOSA-N	C[C@@H]1CC[C@H]2[C@H]([C@@H](O[C@H]3[C@@]24[C@H]1CC[C@](O3)(OO4)C)OC(=O)CCC(=O)O)C	384.4	7	0	103.35	2.97	3.77	acid	3.07	21.245	95	98	98.152	99.5	97.6612
2	Benomyl	Sigma-Aldrich	17804-35-2	RIOXQFHNBCKOKP-UHFFFAOYSA-N	CCCCNC(=O)n1c(NC(=O)OC)nc2ccccc21	290.32	4	2	85.25	2.81	10.44	acid	14.1	110.57	78.5	91.6	99.6395	97.3	96.9493
3	Benzophenone	Sigma-Aldrich	119-61-9	RWCCWEUUXYIKHB-UHFFFAOYSA-N	O=C(c1ccccc1)c1ccccc1	182.22	1	0	17.07	3.27		neutral	93	68.98	67.7	86.3	99.4235	95.5	94.9494
4	Bromethalin	Fisher Scientific	63333-35-7	USMZPYXTVKAYST-UHFFFAOYSA-N	CN(c1c(Br)cc(Br)cc1Br)c1c([N+](=O)[O-])cc([N+](=O)[O-])cc1C(F)(F)F	577.93	5	0	89.52	6.71		neutral	0.29	1.9765	3.2	9.14	83.1685	25	20.7921
5	Chlorfenapyr	Sigma-Aldrich	122453-73-0	CWFOCCVIPCEQCK-UHFFFAOYSA-N	CCOCn1c(-c2ccc(Cl)cc2)c(C#N)c(Br)c1C(F)(F)F	407.62	2	0	37.95	5.07		neutral	1.576	10.751	19.4	41.94	96.4129	70.7	68.1639
6	Febantel	Fisher Scientific	58306-30-2	HMCCXLBXIJMERM-UHFFFAOYSA-N	COCC(=O)NC1=C(C=CC(=C1)SC2=CC=CC=C2)N=C(NC(=O)OC)NC(=O)OC	446.5	5	3	127.35	3.72	9.94	acid	6.016	42.993	55.1	78.6	99.0782	92.5	91.6473
7	Haloperidol	Sigma-Aldrich	52-86-8	LNEPOXFFQSENCJ-UHFFFAOYSA-N	O=C(CCCN1CCC(O)(c2ccc(Cl)cc2)CC1)c1ccc(F)cc1	375.87	2	2	41.74	3.08	8.14	base	24.5	221.39	77	90.9	99.8196	97.1	96.9249
8	MDMA	Sigma-Aldrich	64057-70-1	LUWHVONVCYWRMZ-UHFFFAOYSA-N	CNC(C)Cc1ccc2c(c1)OCO2	193.25	2	1	35.07	1.92	10.14	base	61.7	1079.9	95.2	98.3	99.963	99.5	99.4632
9	MPTP	MCAT GmbH	28289-54-5	PLRACCBDVIHHLZ-UHFFFAOYSA-N	CN1CC=C(c2ccccc2)CC1	173.26	0	1	4.44	2.55	7.62	base	28.6	269.09	86.5	95.1	99.8516	98.5	98.3538
10	Thiophanate-Methyl	Sigma-Aldrich	23564-05-8	QGHREAKMXXNCOA-UHFFFAOYSA-N	COC(=O)NC(=S)NC1=CC=CC=C1NC(=S)NC(=O)OC	342.4	3	3	97.92	2.87	7.82	acid	7.3	52.989	81.6	92.99	99.2508	97.8	97.0673
11	Ifosfamide	Sigma-Aldrich	3778-73-2	HOMGKSMUEGBAAB-UHFFFAOYSA-N	O=P1(NCCCl)OCCCN1CCCl	261.09	1	1	41.57	0.78		neutral	57.3	92.63	97.7	99.2	99.57	99.8	99.3709
12	Berberine	Sigma-Aldrich	2086-83-1	YBHILYKTIRIUTE-UHFFFAOYSA-N	COc1ccc2cc3[n+](cc2c1OC)CCc1cc2c(cc1-3)OCO2	336.37	4	0	40.8	-1.27		quarternary	99.75	268000	99.8	99.9	99.9999	100	99.9999
13	Cyclophosphamide	Sigma-Aldrich	50-18-0	CMSMOCZEIVJLDB-UHFFFAOYSA-N	O=P1(N(CCCl)CCCl)NCCCO1	261.09	1	1	41.57	0.78	13.48	acid	57.3	902.6	97.7	99.2	99.9557	99.8	99.7558
14	Dihydroartemisinin	AdipoGen	71939-50-9	BJDCWCLMFKKGEE-UHFFFAOYSA-N	CC1CCC2C(C(OC3C24C1CCC(O3)(OO4)C)O)C	284.355	5	1	57.15	2.75	12.11	acid	14.9	118.01	79.7	92.1	99.6622	97.5	97.1706
15	Carbendazim	Sigma-Aldrich	10605-21-7	TWFZGCMQGLPBSX-UHFFFAOYSA-N	COC(=O)NC1=NC2=CC=CC=C2N1	191.187	3	2	67.01	2.11	9.72/4.4	ampholyte	75	2014.4	89.4	96.2	99.9801	98.8	98.7804
16	4-Hydroxybenzophenone	Sigma-Aldrich	1137-42-4	NPFYZDNDJHZQKY-UHFFFAOYSA-N	C1=CC=C(C=C1)C(=O)C2=CC=C(C=C2)O	198.223	2	1	37.3	0.98	7.85	acid	6.8	49.106	79.3	92	99.192	97.5	96.7122
17	Desmethyl-bromethalin	TRC	57729-86-9	INVHIPJJDSPNJY-UHFFFAOYSA-N	C1=C(C=C(C(=C1C(F)(F)F)NC2=C(C=C(C=C2Br)Br)Br)[N+](=O)[O-])[N+](=O)[O-]	563.924	5	1	98.31	7.76	11.89	acid	0.099	0.6683	0.9	2.8	62.5573	8.6	5.37993
18	Tralopyril	Dr. Ehrenstorfer	122454-29-9	XNFIRYXKTXAHAC-UHFFFAOYSA-N	C1=CC(=CC=C1C2=C(C(=C(N2)C(F)(F)F)Br)C#N)Cl	349.544	1	1	39.58	4.27	10.95	acid	3.5	24.544	38.7	65.4	98.3964	86.3	84.9161
19	Fenbendazole	Sigma-Aldrich	43210-67-9	HDDSHPAODJUKPD-UHFFFAOYSA-N	COC(=O)NC1=NC2=C(N1)C=C(C=C2)SC3=CC=CC=C3	299.349	3	2	67.01	4.61	9.4/4.32	ampholyte	75	2014.4	29.5	55.7	99.9801	80.7	80.684
20	HPP+	TRC	125785-69-5	KAPIKUHBALFONG-UHFFFAOYSA-N	C1=CC(=CC=C1C2=CC=[N+](C=C2)CCCC(=O)C3=CC=C(C=C3)F)Cl	354.834	1	0	20.95	0.96		neutral	52.7	749.51	97.1	99	99.9467	99.7	99.6468
21	α-Methyldopamine	Cayman	555-64-6	KSRGADMGIRTXAF-UHFFFAOYSA-N	CC(CC1=CC(=C(C=C1)O)O)N	167.209	2	3	68.1	0.42	9.95	base	88.8	5322.2	99.5	99.8	99.9925	99.95	99.9425
22	MPP+		48134-75-4	FMGYKKMPNATWHP-UHFFFAOYSA-N	C[N+]1=CC=C(C=C1)C2=CC=CC=C2	170.25	0	0	3.88	-1.19		neutral	91.1	6903.2	99.8	99.9	99.9942	100	99.9942
